# Supplementary material for: Design and test of potato seeding apparatus based on double-layer seed picking scoop structure
Source: PLoS One. 2023 Dec 21;18(12):e0295022. doi: 10.1371/journal.pone.0295022 (PMC10734973; doi:10.1371/journal.pone.0295022)
Supplement: S1 File — (XLSX) [file pone.0295022.s001.xlsx]

## Sheet: Sheet1
S1 Table. Test factors and levels.
Level	Experimental factors
	Seeding speed A (m/s)	Seed drop height B (cm)
1	0.3	15
0	0.2	12
-1	0.1	9
S2 Table. Experimental design and results.
Factors and levels		Evaluation indexes
A	B	Coefficient of variation for plant spacing (%)				Seed potato lateral offset dispersion (mm)
-1(0.1)	-1(9)	14.3	13.5	15.3	14.37±0.90	7.9	8.2	7.8	7.97±0.21
	0(12)	16.4	15.8	15.7	15.97±0.38	8.2	8.9	8.6	8.57±0.35
	1(15)	16.8	16.7	17.9	17.13±0.67	10.2	9.2	10.8	10.07±0.81
0(0.2)	-1(9)	12.9	13.8	13.1	13.27±0.47	7.5	7.2	7.9	7.53±0.35
	0(12)	12.3	12.7	13.7	12.9±0.72	6.9	6.5	7.1	6.83±0.31
	1(15)	15.9	15.8	16.6	16.1±0.44	8.9	9.8	8.6	9.1±0.62
+1(0.3)	-1(9)	16.4	16.5	15.8	16.23±0.38	9.2	9.8	9.5	9.5±0.3
	0(12)	17.6	18.1	17.9	17.87±0.25	11.2	10.1	10.6	10.63±0.55
	1(15)	20.3	19.8	19.6	19.9±0.36	12.7	12.3	12.5	12.5±0.2
